# Supplementary material for: The Overexpression of Zea mays Strigolactone Receptor Gene D14 Enhances Drought Resistance in Arabidopsis thaliana L
Source: Int J Mol Sci. 2024 Jan 22;25(2):1327. doi: 10.3390/ijms25021327 (PMC10816222; doi:10.3390/ijms25021327)
Supplement: Supplementary file 1 [file ijms-25-01327-s001.zip]

Archive with 1 entries (1 files):
- ijms-2743963-supplementary.pdf
